# Supplementary material for: Genetic analysis of 55 cases with fetal skeletal dysplasia
Source: Orphanet J Rare Dis. 2022 Nov 9;17:410. doi: 10.1186/s13023-022-02559-4 (PMC9648031; doi:10.1186/s13023-022-02559-4)
Supplement: Supplementary file 1 — Additional file 1. Table S1: 811 genes of a genetic skeletal disease panel; Table S2: Primer sequence in this study; Table S3: Summary of clinical information and molecular results for 55 cases with skeletal abnormalities. [file 13023_2022_2559_MOESM1_ESM.xlsx]

## Sheet: Table S1.
Table S1. 811 genes of a genetic skeletal disease panel.
ABCC9	ABL1	ACADS	ACAN	ACE	ACP5	ACTA1	ACTB
ACVR1	ADA	ADAMTS10	ADAMTS17	ADAMTS2	ADAMTSL2	ADCY10	ADGRG6
AFF4	AGA	AGPAT2	AGPS	AGT	AGTR1	AGXT	AIRE
AKT1	AKT3	ALDH18A1	ALG9	ALPL	ALX1	ALX3	ALX4
AMELX	AMER1	ANKH	ANKRD11	ANO5	ANTXR1	ANTXR2	AP2S1
APC	ARHGAP31	ARID1A	ARL6	ARSB	ARSE	ASCC1	ASPM
ASXL2	ATAD3A	ATF6B	ATP6V0A2	ATP6V0A4	ATP6V1B1	ATP7A	ATR
ATRX	AUTS2	B2M	B3GALNT2	B3GALT6	B3GAT3	B4GALT7	B4GAT1
B9D1	B9D2	BAAT	BAG3	BBIP1	BBS1	BBS10	BBS12
BBS2	BBS4	BBS5	BBS7	BBS9	BCOR	BGN	BHLHA9
BIN1	BMP1	BMP2	BMPER	BMPR1B	BPTF	BRAF	BSCL2
BSND	C15orf41	C1orf50	C21orf2	C2CD3	C4B	C5orf42	CA2
CANT1	CASR	CAV3	CBS	CC2D2A	CCDC22	CCDC28B	CCDC8
CCND2	CCNQ	CD96	CDC6	CDC73	CDH3	CDK10	CDK5
CDKN1B	CDKN1C	CDT1	CENPE	CENPJ	CEP120	CEP290	CEP41
CFL2	CHD4	CHRNA1	CHRND	CHRNG	CHST14	CHST3	CHSY1
CKAP2L	CLCN5	CLCN7	CLCNKA	CLCNKB	CLDN16	CLDN19	CLIC2
CNNM2	CNTN1	COG1	COL10A1	COL11A1	COL11A2	COL13A1	COL18A1
COL1A1	COL1A2	COL2A1	COL3A1	COL5A1	COL5A2	COL6A1	COL6A2
COL6A3	COL9A1	COL9A2	COL9A3	COLEC11	COMP	COQ7	COX4I2
CPT2	CREB3L1	CREBBP	CRIPT	CRLF1	CRTAP	CSPP1	CTC1
CTDP1	CTNS	CTSA	CTSC	CTSK	CUL4B	CUL7	CWC27
CYP11B1	CYP26B1	CYP27A1	CYP27B1	CYP2R1	DAG1	DCHS1	DDR2
DDX58	DDX59	DES	DHCR24	DHCR7	DHODH	DLL3	DLX3
DLX5	DLX6	DMD	DMP1	DMTF1	DNAJB6	DNM2	DOCK6
DOK7	DONSON	DPM2	DSPP	DUSP6	DVL1	DYM	DYNC1H1
DYNC2H1	DYNC2LI1	EBP	ECEL1	EED	EFEMP2	EFNB1	EFTUD2
EGF	EHHADH	EIF2AK3	ELP1	EMD	EMG1	ENAM	ENPP1
EOGT	EP300	EPCAM	EPHX1	ERBB3	ERCC1	ERCC2	ERCC5
ERCC6	ERCC8	ERF	ESCO2	EVC	EVC2	EXOSC3	EXT1
EXT2	EXTL3	EZH2	FAH	FAM111A	FAM111B	FAM20C	FANCA
FANCC	FANCE	FAT4	FBLN1	FBLN5	FBN1	FBN2	FBXL4
FBXW4	FERMT3	FGD1	FGF10	FGF16	FGF17	FGF23	FGF9
FGFR1	FGFR2	FGFR3	FHL1	FIBP	FIG4	FKBP10	FKBP14
FKRP	FKTN	FLAD1	FLNA	FLNB	FLRT3	FMN1	FN1
FOXC2	FRAS1	FUCA1	FXN	FXYD2	FZD2	FZD4	G6PC
GAA	GALNS	GALNT3	GALNT8	GAN	GATA3	GATA6	GBA
GCM2	GDF3	GDF5	GDF6	GHR	GJA1	GK	GLA
GLB1	GLI2	GLI3	GLIS3	GLRA1	GNAI3	GNAS	GNAS-AS1
GNPAT	GNPTAB	GNPTG	GNS	GORAB	GPC3	GPC6	GPX4
GREM1	GSC	GSTZ1	GUSB	H19	HACE1	HDAC4	HDAC6
HDAC8	HERC1	HES7	HESX1	HGSNAT	HINT1	HNF4A	HNRNPA2B1
HNRNPDL	HNRNPK	HOXA11	HOXA13	HOXD10	HOXD13	HPGD	HPRT1
HRAS	HSD17B4	HSD3B7	HSPA9	HSPG2	HYAL1	HYLS1	IARS2
ICK	IDH1	IDH2	IDS	IDUA	IER3IP1	IFITM5	IFT122
IFT140	IFT172	IFT27	IFT43	IFT52	IFT80	IGF1	IGHMBP2
IHH	IL17RD	IL1RN	IMPAD1	INPP5E	INPP5K	INPPL1	IRX5
ISPD	ITGA7	JAG1	KAT6B	KCNH1	KCNJ1	KCNJ10	KCNJ2
KCNQ1OT1	KIAA0586	KIF14	KIF22	KIF7	KL	KLHL40	KLHL41
KMT2A	KMT2D	KRAS	KY	LAMA2	LAMP2	LARGE1	LARP7
LBR	LEMD3	LFNG	LHX4	LIFR	LIMS2	LMBR1	LMNA
LMOD3	LMX1B	LONP1	LPIN2	LRP4	LRP5	LTBP2	LTBP3
LZTFL1	MAB21L2	MAF	MAFB	MAGEL2	MAN2B1	MAN2C1	MANBA
MAP3K7	MAPRE2	MASP1	MATN3	MBTPS2	MCM6	MCOLN1	MCPH1
MECOM	MECP2	MED12	MEGF10	MEGF8	MEIS2	MEN1	MEOX1
MESP2	MET	METTL1	MFAP5	MFN2	MGME1	MGP	MID1
MIR17HG	MIR2861	MITF	MKKS	MKS1	MMP13	MMP14	MMP2
MMP20	MMP9	MNX1	MOGS	MPV17	MSTN	MSTO1	MSX2
MTAP	MTM1	MUSK	MYBPC1	MYCN	MYH2	MYH3	MYH7
MYH8	MYO5B	MYPN	NAA10	NAGA	NAGLU	NANS	NDRG1
NEB	NEFL	NEK1	NEK9	NEU1	NF1	NFIX	NIPBL
NKX3-2	NLRP1	NLRP3	NOG	NOTCH2	NOTCH3	NPHP3	NPPC
NPR2	NRAS	NSD1	NSDHL	NTRK1	OBSL1	OCRL	OFD1
OPA1	ORC1	ORC4	ORC6	OSTM1	OTX2	P3H1	P3H4
P4HB	PAM16	PANK2	PAPSS2	PAX1	PAX3	PAX8	PCNT
PCYT1A	PDE3A	PDE4D	PDE6D	PDGFRB	PEX5	PEX7	PFKM
PGAP2	PGAP3	PGM3	PHEX	PHF6	PHYH	PIEZO2	PIGA
PIGO	PIGT	PIGV	PIGW	PIK3CA	PIK3R2	PITX1	PLCB4
PLEC	PLEKHA8	PLEKHM1	PLOD1	PLOD2	PLOD3	PLS3	PMM2
PMP22	POC1A	POLD1	POLG	POLR1A	POLR1C	POLR1D	POMGNT1
POMGNT2	POMK	POMT1	POMT2	POP1	POR	PORCN	POU1F1
PPIB	PPP1CB	PRDM5	PRKAR1A	PRMT7	PROKR2	PSMB8	PTCH1
PTCH2	PTDSS1	PTEN	PTH	PTH1R	PTHLH	PTPN11	PUF60
PYCR1	PYCR2	RAB23	RAB33B	RAB3GAP2	RAD21	RAI1	RAPSN
RASA1	RASGRP2	RBCK1	RBM8A	RBMX	RBPJ	RECQL4	REN
RET	RIN2	RMND1	RMRP	RNF185	RNF224	RNU4ATAC	ROR2
RPGRIP1L	RPL10	RPS6KA3	RSPRY1	RUNX2	RYR1	SACS	SALL1
SALL4	SAMHD1	SBDS	SC5D	SCARF2	SCN9A	SCYL1	SDF4
SDHA	SDHAF1	SDHD	SEC23A	SEC24D	SELENON	SEM1	SERPINF1
SERPINH1	SETBP1	SETD2	SETD5	SETX	SF3B4	SFRP4	SFTPC
SGCA	SGCG	SGSH	SH3BP2	SH3PXD2B	SHH	SHOX	SIL1
SKI	SLC12A1	SLC12A3	SLC17A5	SLC25A12	SLC25A24	SLC25A4	SLC26A2
SLC29A3	SLC2A2	SLC34A1	SLC34A3	SLC35A3	SLC35D1	SLC39A13	SLC4A1
SLC6A9	SLC7A7	SLC9A3R1	SLCO2A1	SLCO5A1	SLX4	SMAD3	SMAD4
SMARCAL1	SMARCD2	SMC1A	SMC3	SMOC1	SMS	SNRPB	SNX10
SOST	SOX11	SOX2	SOX5	SOX9	SP7	SPARC	SPEG
SPG20	SPI1	SPRY4	SPTLC1	SQSTM1	SRD5A3	SSR4	STAT3
STIM1	STRADA	STX16	SUFU	SULF1	SUMF1	SURF1	TAPT1
TBC1D7	TBCE	TBX1	TBX15	TBX3	TBX4	TBX5	TBX6
TBXAS1	TCF12	TCIRG1	TCOF1	TCTEX1D2	TCTN1	TCTN2	TCTN3
TFAP2A	TGDS	TGFB1	TGFB2	TGFB3	TGFBR1	TGFBR2	THPO
THRA	TIMM8A	TJP2	TMCO1	TMEM138	TMEM165	TMEM216	TMEM231
TMEM237	TMEM38B	TMEM5	TMEM67	TNFRSF11A	TNFRSF11B	TNFSF11	TNNI2
TNNT3	TNXB	TOR1AIP1	TP63	TPI1	TPM2	TPM3	TRAF3IP1
TRAPPC11	TRAPPC2	TRAPPC2L	TREM2	TRIM32	TRIM37	TRIO	TRIP11
TRIP4	TRPM6	TRPS1	TRPV4	TTC21B	TTC8	TTN	TWIST1
TYROBP	UBA1	UBE3A	UFSP2	UQCC2	UROS	USB1	USP8
VCP	VDR	VIPAS39	VMA21	VPS13B	VPS33A	VPS33B	VRK1
WASHC5	WDPCP	WDR19	WDR34	WDR35	WDR60	WISP3	WNT1
WNT10B	WNT3	WNT5A	WNT7A	WRN	XYLT1	XYLT2	YWHAE
YY1	YY1AP1	ZBTB16	ZC4H2	ZIC1	ZIC3	ZMPSTE24	ZNF141
ZNF469	ZNF687	ZSWIM6

## Sheet: Table S2.
Table S2. Primer sequence in this study.
Primer name	Oligonucleotide	Sequence
D1	Upper primer	5' AACCTCTAGCCAAACTGA 3'
	Lower primer	5' GATAATCTGCGTCCTCCT 3'
D2	Upper primer	5' ATGGGAGTCCACAGGCAC 3'
	Lower primer	5' TAGGCTCCAGCCATTCAA 3'
D3	Upper primer	5' GACTGTGGAGGAAACTGG 3'
	Lower primer	5' TGACGATAACCCTAGCAC 3'
U1	Upper primer	5' ATGCCTTTTCCTGGCCTTCA 3'
	Lower primer	5' GTTTGTATCCCTGGCCTCCC 3'
U2	Upper primer	5' CCCAAGCCCCTTTGAATTGG 3'
	Lower primer	5' TGGCCAGAGTCAGCTAAGGAT 3'
U3	Upper primer	5' AGCCACACTCAGAGCACATC 3'
	Lower primer	5' TTGAGAACCCAACACAGGCT 3'
U4	Upper primer	5' GCAAGTCCAGGAGGAGACC 3'
	Lower primer	5' CCTTGTGCTGCTGCGTGA 3'
D11	Upper primer	5' ATAGTGACTTCCTTACAAAGACTGC 3'
	Lower primer	5' TGAGACGCACATACGAAA 3'
D12	Upper primer	5' GGCTGAATCTACACTCCC 3'
	Lower primer	5' CACCAATCAAAGGCAACT 3'
D13	Upper primer	5' GGGAGGGAGGATCTGTAGG 3'
	Lower primer	5' GGGCTTGTATGGGCTTCA 3'
D14	Upper primer	5' TTGGAGCCTCTGTTTGCG 3'
	Lower primer	5' GGCCCTTCCTTGGTGTTC 3'
D131	Upper primer	5' TTGCAAGTTGGGGTGGTCAT 3'
	Lower primer	5' GCAGCACCTTACCTCCTGTT 3'
D132	Upper primer	5' AATCCCTACAGCACTGGCAC 3'
	Lower primer	5' CCTTTCTGGGAGTGCCTCAG 3'
GAPDH	Upper primer	5' GCGCTGAGTACGTCGTGGAGTC 3'
	Lower primer	5' GAGCCTACAGCAGAGAAGCAGACAG 3'

## Sheet: Table S3.
Table S3. Summary of clinical information and molecular results for 55 cases with skeletal abnormalities.
NO.	MA (years)	G (weeks)	samples	Main Clinical information			Method	Molecular result	Pregnancy outcome
1	31	20+5	fetal abortion tissues	multiple malformations: (1) skeletal dysplasia: short limbs, short nasal bone, mandibular retrognathia, abnormal posturing of hands and feet; (2) other dysplasia: cardiac dysplasia(ventricular septal defect, mitral atresia,overriding aorta), bilateral choroid plexus cysts, single umbilical artery.			CNV-seq	Trisomy-18	Termination
2	31	13+	fetal abortion tissues	multiple malformations: (1) skeletal dysplasia: abnormal posturing of hands; (2) other dysplasia: omphalocele, nuchal translucency: 2.8mm.			CNV-seq	Trisomy-18	Termination
3	26	15	fetal abortion tissues	multiple malformations: (1) skeletal dysplasia: the absence of the right radius, abnormal posturing of the right hand; (2) other dysplasia: cardiac dysplasia(ventricular septal defect, mitral atresia, left ventricular dysplasia), bilateral choroid plexus cysts, single umbilical artery.			CNV-seq	Trisomy-18	Termination
4	27	18+2	fetal abortion tissues	multiple malformations: (1) skeletal dysplasia: overlapping finger of left hand, abnormal posturing of the right hand; (2) other dysplasia: cardiac dysplasia(ventricular septal defect, double outlet right ventricle, hypertrophy of right heart), bilateral choroid plexus cysts, single umbilical artery.			CNV-seq	Trisomy-18	Termination
5	35	32+	fetal abortion tissues	multiple malformations: (1) skeletal dysplasia: overlapping finger of left hand; (2) other dysplasia: cardiac dysplasia(ventricular septal defect, hypertrophy of right heart, overriding aorta, tricuspid regurgitation, tachycardia), the dilated posterior fossa cistern, cystic echo of the left orbit, cleft lip, Wharton jelly thickening of umbilical cord, umbilical cord cyst, fetal ascites, polyhydr…			CNV-seq	Trisomy-18	Termination
6	20	23+	fetal abortion tissues	multiple malformations: (1) skeletal dysplasia: fetal spina bifida; (2) other dysplasia: plantar translucency: 5.8mm, nuchal fold: 10mm.			CNV-seq	46, XX; Xp22.33p22.12 (2700000-19680000) x1;11p15.5p15.4 (180000-7100000) x3;20q13.2 (50380000-50640000) x1	Termination
7	30	23+1	fetal abortion tissues	multiple malformations: (1) skeletal dysplasia: irregular shape of skull, the sternum undetected in ultrasound, nonuniform echogenicity of the lumbar vertebra, short ribs, short and poorly ossified limb bones, abnormal posturing of hands, X-shaped lower limbs; (2) other dysplasia: no echo near the midline of the upper posterior cerebellar lobe, the skin over the nasal bridge and nasal tip thicken…			CNV-seq	69, XXX	Termination
8	36	21	fetal abortion tissues	multiple malformations: (1) skeletal dysplasia: obvious short in limbs; (2) other dysplasia: no obvious fetal heart beat with heart collapse, fetal ventriculomegaly. Positive pregnancy history.			CNV-seq; WES	ALG1(NM-019109.4); c.259G>C (p. G87R) and c.1327G>A (p. E443K)	Termination
9	23	16	fetal abortion tissues	multiple malformations: (1) skeletal dysplasia: the legs are fused together, absence of sacrococcyx, pelvis dysplasia; (2) other dysplasia: cardiac dysplasia(ventricular septal defect), absence of kidneys and bladder, single umbilical artery.			CNV-seq; WES	No abnormalities	Termination
10	29	24	fetal abortion tissues	multiple malformations: (1) skeletal dysplasia: thoracic vertebrae dysplasia; (2) other dysplasia: cardiac dysplasia(Tetralogy of Fallot), cleft lip and palate, caved nosewing, single umbilical artery.			CNV-seq; WES	No abnormalities	Termination
11	28	24+6	fetal abortion tissues	short limb deformities: narrow thorax, short and bowed limbs.			CNV-seq;Panel	FGFR3 (NM-000142); c.742C>T (p. R248C);	Termination
12	23	19+5	fetal abortion tissues	short limb deformities: macrocephaly, narrow thorax, short and bowed limbs.			CNV-seq;Panel	FGFR3 (NM-000142); c.742C>T (p. R248C);	Termination
13	27	26+5	fetal abortion tissues	short limb deformities: short limbs.			CNV-seq;Panel	FGFR3 (NM-000142); c.835A>T (P. S279C)	Termination
14	26	32+4	fetal abortion tissues	short limb deformities: short limbs, poorly ossified skull.			CNV-seq;Panel	FGFR3 (NM-000142); c.1138G>A (p. G380R)	Termination
15	23	24	fetal abortion tissues	short limb deformities: short and bowed limbs.			CNV-seq;Panel	FGFR3 (NM-000142); c.1949A>T (p. K650M)	Termination
16	34	20	fetal abortion tissues	short limb deformities: short and obvious bowing with angulation in limbs, lower limbs flexion, poorly ossified skull halo, compressible head.			CNV-seq;Panel	COL1A1 (NM-000088); c.1094G>T (p. G365V)	Termination
17	19	18+	fetal abortion tissues	short limb deformities: short and angled limbs, wavy-shaped ribs, poorly ossified skull.			CNV-seq;Panel	COL1A2 (NM-000089); c.3134G>A (p. G1045D)	Termination
18	29	22	fetal abortion tissues	short limb deformities: short limds, bowed femurs, low echo of skull with slightly flattened.			CNV-seq;Panel	COL1A2 (NM-000089); c.2835+1G>T	Termination
19	24	35	fetal abortion tissues	short limb deformities: short limbs.			CNV-seq;Panel	COL2A1 (NM-001844); c.3121G>A (p. G1041S)	Termination
20	28	22+5	fetal abortion tissues	short limb deformities: short limbs, bilateral foot varus, poorly ossified cervical vertebra.			CNV-seq;Panel	COL2A1 (NM-001844); c.2213G>T (p. G738V)	Termination
21	37	23	fetal abortion tissues	other skeletal dysplasia: craniosynostosis.			CNV-seq;Panel	FGFR2 (NM-000141); c.755C>G (p. S252W)	Termination
22	27	27	fetal abortion tissues	short limb deformities: short limbs.			CNV-seq;Panel	RMRP (NR-003051.3); n.181G>A and n.70G>A	Termination
23	30	25	amniocytes	short limb deformities: short and bowing of right tibiae and fibulae, abnomal posturing of the right foot.			CNV-seq;Panel	No abnormalities	2 years boy, normal development
24	27	27+5	fetal abortion tissues	short limb deformities: short and slightly bowing of right humerus and femur.			CNV-seq;Panel	No abnormalities	Termination
25	24	17	fetal abortion tissues	short limb deformities: bowing with angulation in left low limbs, poorly ossified left fibula, abnormal posturing of the foot.			CNV-seq;Panel	No abnormalities	Termination
26	33	19+4	fetal abortion tissues	short limb deformities: narrow thorax, short and curved limbs.			WES	FGFR3 (NM-000142); c.742C>T (p. R248C);	Termination
27	35	24	fetal abortion tissues	short limb deformities: narrow thorax, short and curved limbs, poorly ossified lumbar vertebrae, polyhydramnios.			WES	FGFR3 (NM-000142); c.742C>T (p. R248C);	Termination
28	31	19+5	fetal abortion tissues	short limb deformities: short femur.			WES	FGFR3 (NM-000142); c.742C>T (p. R248C);	Termination
29	35	19	fetal abortion tissues	short limb deformities: short limbs.			WES	FGFR3 (NM-000142); c.742C>T (p. R248C);	Termination
30	27	33	amniocytes	short limb deformities:short femur.			WES	FGFR3 (NM-000142); c.1138G>A (p. G380R)	Termination
31	32	31+2	amniocytes	short limb deformities: short limbs.			WES	FGFR3 (NM-000142); c.1138G>A (p. G380R)	Termination
32	26	29+4	amniocytes	short limb deformities: short limbs.			WES	FGFR3 (NM-000142); c.1138G>A (p. G380R)	Termination
33	29	28	fetal abortion tissues	short limb deformities: obvious short with bowing in limbs.			WES	FGFR3 (NM-000142); c.1138G>A (p. G380R)	Termination
34	31	32	amniocytes	short limb deformities: obvious short in limbs.			WES	FGFR3 (NM-000142); c.1138G>A (p. G380R)	Termination
35	34	32	amniocytes	short limb deformities: short and bowed limbs, macrocephaly.			WES	FGFR3 (NM-000142); c.1138G>C (p. G380R)	Termination
36	32	20	fetal abortion tissues	short limb deformities: short limbs with telephone receiver shape.			WES	47, XYY; COL1A1 (NM-000088.3); c.2371G>A (p. G791S)	Termination
37	28	23+4	fetal abortion tissues	short limb deformities: short limbs with telephone receiver shape, poorly ossified skull.			WES	COL1A1 (NM-000088.3); c.1670G>A (p. G557D)	Termination
38	22	23+1	fetal abortion tissues	short limb deformities: short femur.			WES	COL1A1 (NM-000088); c.4115A>C (p. N1372T)	Termination
39	33	14+	fetal abortion tissues	short limb deformities: short femur.			WES	COL1A1 (NM-000088); c.2399G>A (p. G800E)	Termination
40	27	17+1	fetal abortion tissues	short limb deformities: short and curved limbs, fixed posturing of limbs.			WES	COL1A2 (NM-000089.3); c.1928G>A (p. G643E)	Termination
41	32	16	fetal abortion tissues	short limb deformities: short and curved limbs, abnormal posturing of lower limbs.			WES	COL1A2 (NM-000089.3); c.2189G>A (p. G730D)	Termination
42	25	13	fetal abortion tissues	short limb deformities: short limbs. Positive pregnancy history.			WES	COL2A1 (NM-001844); c.2303G>T (p. G768V)	Termination
43	36	16	fetal abortion tissues	short limb deformities: short femurs.Positive pregnancy history.			WES	DYNC2H1 (NM-001080463); c.2947-2A>G and c.7720G>A (p. V2574I)	Termination
44	30	27+2	fetal abortion tissues	short limb deformities: short limbs, narrow thorax, polydactyly. Positive pregnancy history.			WES	DYNC2H1 (NM-001080463); c.10606C>T (p.3536*) and c.8954T>G (p. V2985G)	Termination
45	25	33	fetal abortion tissues	short limb deformities: short limbs, narrow thorax. Positive pregnancy history.			WES	DYNC2H1 (NM-001080463); c.9182-9185delAGAG (p. E3061fs) and c.7495C>G (p. L2499V)	Termination
46	28	16+6	fetal abortion tissues	short limb deformities: short limbs, mild narrow thorax, polydactyly.			WES	DYNC2H1 (NM-001080463); c.557G>T (p. G186V) and c.7643T>C (p. F2548S)	Termination
47	25	14	fetal abortion tissues	short limb deformities: short limbs.			WES	DYNC2H1 (NM-001080463); c.8190G>T (p. L2730F) and c.8621delC (p. L2876fs*15)	Termination
48	16	12	fetal abortion tissues	other skeletal dysplasia: poorly ossified the whole skeletal system, abnormal posturing of upper limbs.			WES	ALPL (NM-000478.6); c.1282C>T (p. R428*) and c.407G>A (p. R136H)	Termination
49	30	12	fetal abortion tissues	short limb deformities: short and curved limbs. Positive pregnancy history.			WES	EVC2 (NM-147127.5); c.871-2A>G and a deletion of 0.15Mb (chr4:5564145-5710240)	Termination
50	29	13	fetal abortion tissues	other skeletal dysplasia: micrognathia, mandibular=8mm, biparietal diameter=27mm.			WES	GNAI3 (NM-006496); c.119G>T (p. G40V)	Termination
51	24	33+6	amniocytes	short limb deformities: short limbs.			WES	NPR2 (NM-003995.3); c.1111C>T (p.R371*)	1.3 years boy, normal development
52	30	23	fetal abortion tissues	short limb deformities: short right humerus, absence of right ulna, radius and hand.			WES	No abnormalities	Termination
53	23	23	amniocytes	short limb deformities: short limbs.			WES	No abnormalities	Unknow
54	26	25+4	fetal abortion tissues	other skeletal dysplasia: syndactyly.			WES	No abnormalities	Termination
55	24	18+5	amniocytes	short limb deformities: slightly bowing of right femur.			WES	No abnormalities	Unknow
